# Supplementary material for: Error, reproducibility and sensitivity: a pipeline for data processing of Agilent oligonucleotide expression arrays
Source: BMC Bioinformatics. 2010 Jun 24;11:344. doi: 10.1186/1471-2105-11-344 (PMC2909218; doi:10.1186/1471-2105-11-344)
Supplement: Additional file 1 — Table S1: The details of all the arrays analysed in this study. An Excel file containing the basic experimental annotation for each array analysed, together with a data base identifier. [file 1471-2105-11-344-S1.XLSX]

## Sheet: Sheet1
Array number	Data_base_id	Array ID	Investigator	Date of scan (dd-mm-yyyy)*	Cell type/tissue*	Other variable 1	Other variable 2	Other variable 3	Stimulus	Time	User reference	Sample (R,G, B)	No of channels used	Notes
1	212	rarrays_51239137593_S01_44k.txt	Jane Rasaiyaah	2006-06-07	MDDC						giovanni	R	2
1	213	garrays_51239137593_S01_44k.txt	Jane Rasaiyaah	2006-06-07	Stratagen Std Ref							G	2
2	216	rarrays_51239137594_S01_44k.txt	Jane Rasaiyaah	2006-06-07	M3DC						Mutz Prep2	R	2
2	217	garrays_51239137594_S01_44k.txt	Jane Rasaiyaah	2006-06-07	Stratagen Std Ref							G	2
3	208	rarrays_251239137570_S01_44k.txt	Jane Rasaiyaah	2006-08-09	MDDC						arshad	R	2
3	209	garrays_251239137570_S01_44k.txt	Jane Rasaiyaah	2006-08-09	Stratagen Std Ref							G	2
4	210	rarrays_251239137591_S01_44k.txt	Jane Rasaiyaah	2006-08-09	MDDC						chris	R	2
4	211	garrays_251239137591_S01_44k.txt	Jane Rasaiyaah	2006-08-09	Stratagen Std Ref							G	2
5	214	rarrays_SLOT02_S01_44k.txt	Jane Rasaiyaah	2006-08-09	M3DC						Mutz Prep1	R	2
5	215	garrays_SLOT02_S01_44k.txt	Jane Rasaiyaah	2006-08-09	Stratagen Std Ref							G	2
6	218	rarrays_251239137590_S01_44k.txt	Jane Rasaiyaah	2006-08-09	M3DC						Mutz Prep3	R	2
6	219	garrays_251239137590_S01_44k.txt	Jane Rasaiyaah	2006-08-10	Stratagen Std Ref							G	2
7	1	gUS45102835_251485021361_S01_GE2-v5_95_Feb07_1_1.txt	Doris	2007-02-12	Stratagen Std Ref						A	G	2
7	2	rUS45102835_251485021361_S01_GE2-v5_95_Feb07_1_1.txt	Doris	2007-02-12	DC	Bal					A	R	2
8	3	gUS45102835_251485021361_S01_GE2-v5_95_Feb07_1_2.txt	Doris	2007-02-12	Stratagen Std Ref						A	G	2
8	4	rUS45102835_251485021361_S01_GE2-v5_95_Feb07_1_2.txt	Doris	2007-02-12	DC				LPS	3 hours	A	R	2
9	5	gUS45102835_251485021361_S01_GE2-v5_95_Feb07_1_3.txt	Doris	2007-02-12	Stratagen Std Ref						A	G	2
9	6	rUS45102835_251485021361_S01_GE2-v5_95_Feb07_1_3.txt	Doris	2007-02-12	DC						A	R	2
10	7	gUS45102835_251485021361_S01_GE2-v5_95_Feb07_1_4.txt	Doris	2007-02-12	Stratagen Std Ref						A	G	2
10	8	rUS45102835_251485021361_S01_GE2-v5_95_Feb07_1_4.txt	Doris	2007-02-12	DC						A	R	2
11	9	gUS45102835_251485021362_S01_GE2-v5_95_Feb07_1_1.txt	Doris	2007-02-12	Stratagen Std Ref						A	G	2
11	10	rUS45102835_251485021362_S01_GE2-v5_95_Feb07_1_1.txt	Doris	2007-02-12	DC				LPS	24 hours	A	R	2
12	11	gUS45102835_251485021362_S01_GE2-v5_95_Feb07_1_2.txt	Doris	2007-02-12	Stratagen Std Ref						A	G	2
12	12	rUS45102835_251485021362_S01_GE2-v5_95_Feb07_1_2.txt	Doris	2007-02-12	DC	Bal					A	R	2
13	13	gUS45102835_251485021362_S01_GE2-v5_95_Feb07_1_3.txt	Doris	2007-02-12	Stratagen Std Ref						A	G	2
13	14	rUS45102835_251485021362_S01_GE2-v5_95_Feb07_1_3.txt	Doris	2007-02-12	DC	Bal					A	R	2
14	15	gUS45102835_251485021362_S01_GE2-v5_95_Feb07_1_4.txt	Doris	2007-02-12	Stratagen Std Ref						A	G	2
14	16	rUS45102835_251485021362_S01_GE2-v5_95_Feb07_1_4.txt	Doris	2007-02-12	DC	Bal					A	R	2
15	17	gUS45102835_251485021363_S01_GE2-v5_95_Feb07_1_1.txt	Doris	2007-02-12	Stratagen Std Ref						C	G	2
15	18	rUS45102835_251485021363_S01_GE2-v5_95_Feb07_1_1.txt	Doris	2007-02-12	DC				LPS	24 hours	C	R	2
16	19	gUS45102835_251485021363_S01_GE2-v5_95_Feb07_1_2.txt	Doris	2007-02-12	Stratagen Std Ref						B	G	2
16	20	rUS45102835_251485021363_S01_GE2-v5_95_Feb07_1_2.txt	Doris	2007-02-12	DC				LPS	24 hours	B	R	2
17	21	gUS45102835_251485021363_S01_GE2-v5_95_Feb07_1_3.txt	Doris	2007-02-12	Stratagen Std Ref						B	G	2
17	22	rUS45102835_251485021363_S01_GE2-v5_95_Feb07_1_3.txt	Doris	2007-02-12	DC	Bal					B	R	2
18	23	gUS45102835_251485021363_S01_GE2-v5_95_Feb07_1_4.txt	Doris	2007-02-12	Stratagen Std Ref						B	G	2
18	24	rUS45102835_251485021363_S01_GE2-v5_95_Feb07_1_4.txt	Doris	2007-02-12	DC						B	R	2
19	25	gUS45102835_251485021364_S01_GE2-v5_95_Feb07_1_1.txt	Doris	2007-02-12	Stratagen Std Ref						A	G	2
19	26	rUS45102835_251485021364_S01_GE2-v5_95_Feb07_1_1.txt	Doris	2007-02-12	DC	Bal					A	R	2
20	27	gUS45102835_251485021364_S01_GE2-v5_95_Feb07_1_2.txt	Doris	2007-02-12	Stratagen Std Ref						A	G	2
20	28	rUS45102835_251485021364_S01_GE2-v5_95_Feb07_1_2.txt	Doris	2007-02-12	DC	Bal					A	R	2
21	29	gUS45102835_251485021364_S01_GE2-v5_95_Feb07_1_3.txt	Doris	2007-02-12	Stratagen Std Ref						C	G	2
21	30	rUS45102835_251485021364_S01_GE2-v5_95_Feb07_1_3.txt	Doris	2007-02-12	DC						C	R	2
22	31	gUS45102835_251485021364_S01_GE2-v5_95_Feb07_1_4.txt	Doris	2007-02-12	Stratagen Std Ref						E	G	2
22	32	rUS45102835_251485021364_S01_GE2-v5_95_Feb07_1_4.txt	Doris	2007-02-12	DC						E	R	2
23	33	gUS45102835_251485021365_S01_GE2-v5_95_Feb07_1_1.txt	Doris	2007-02-12	Stratagen Std Ref						C	G	2
23	34	rUS45102835_251485021365_S01_GE2-v5_95_Feb07_1_1.txt	Doris	2007-02-12	DC						C	R	2
24	35	gUS45102835_251485021365_S01_GE2-v5_95_Feb07_1_2.txt	Doris	2007-02-12	Stratagen Std Ref						C	G	2
24	36	rUS45102835_251485021365_S01_GE2-v5_95_Feb07_1_2.txt	Doris	2007-02-12	DC						C	R	2
25	37	gUS45102835_251485021365_S01_GE2-v5_95_Feb07_1_3.txt	Doris	2007-02-12	Stratagen Std Ref						D	G	2
25	38	rUS45102835_251485021365_S01_GE2-v5_95_Feb07_1_3.txt	Doris	2007-02-12	DC						D	R	2
26	39	gUS45102835_251485021365_S01_GE2-v5_95_Feb07_1_4.txt	Doris	2007-02-12	Stratagen Std Ref						F	G	2
26	40	rUS45102835_251485021365_S01_GE2-v5_95_Feb07_1_4.txt	Doris	2007-02-12	DC						F	R	2
27	41	gUS45102835_251485021477_S01_GE2-v5_95_Feb07_1_1.txt	Doris	2007-02-12	Stratagen Std Ref						F	G	2
27	42	rUS45102835_251485021477_S01_GE2-v5_95_Feb07_1_1.txt	Doris	2007-02-12	DC						F	R	2
28	43	gUS45102835_251485021477_S01_GE2-v5_95_Feb07_1_2.txt	Doris	2007-02-12	Stratagen Std Ref						F	G	2
28	44	rUS45102835_251485021477_S01_GE2-v5_95_Feb07_1_2.txt	Doris	2007-02-12	DC						F	R	2
29	45	gUS45102835_251485021477_S01_GE2-v5_95_Feb07_1_3.txt	Doris	2007-02-12	Stratagen Std Ref						E	G	2
29	46	rUS45102835_251485021477_S01_GE2-v5_95_Feb07_1_3.txt	Doris	2007-02-12	DC						E	R	2
30	47	gUS45102835_251485021477_S01_GE2-v5_95_Feb07_1_4.txt	Doris	2007-02-12	Stratagen Std Ref						E	G	2
30	48	rUS45102835_251485021477_S01_GE2-v5_95_Feb07_1_4.txt	Doris	2007-02-12	DC						E	R	2
31	49	rarrays_251485014258_S01_GE2-v5_95_Feb07_1_1	Mahdad Noursadeghi	2007-03-20	D6_MDM					7 days	rMN52_NoHIV	G	2
31	50	garrays_251485014258_S01_GE2-v5_95_Feb07_1_1	Mahdad Noursadeghi	2007-03-20	Stratagen Std Ref							G	2
32	51	rarrays_251485014258_S01_GE2-v5_95_Feb07_1_2	Mahdad Noursadeghi	2007-03-21	D6_MDM				HIV-1_BaL	7 days	rMN52_BaL_D7	R	2
32	52	garrays_251485014258_S01_GE2-v5_95_Feb07_1_2	Mahdad Noursadeghi	2007-03-21	Stratagen Std Ref							G	2
33	53	rarrays_251485014258_S01_GE2-v5_95_Feb07_1_3.txt	Mahdad Noursadeghi	2007-03-22	D6_MDM					7 days	rMN54_NoHIV	R	2
33	54	garrays_251485014258_S01_GE2-v5_95_Feb07_1_3.txt	Mahdad Noursadeghi	2007-03-22	Stratagen Std Ref							G	2
34	55	rarrays_251485014258_S01_GE2-v5_95_Feb07_1_4.txt	Mahdad Noursadeghi	2007-03-23	D6_MDM				HIV-1_BaL	7 days	rMN54_BaL	R	2
34	56	garrays_251485014258_S01_GE2-v5_95_Feb07_1_4.txt	Mahdad Noursadeghi	2007-03-23	Stratagen Std Ref							G	2
35	57	rarrays_251485014237_S01_GE2-v5_95_Feb07_1_1.txt	Mahdad Noursadeghi	2007-03-27	D6_MDM					7 days	rMN51_NoHIV	R	2
35	58	garrays_251485014237_S01_GE2-v5_95_Feb07_1_1.txt	Mahdad Noursadeghi	2007-03-27	Stratagen Std Ref							G	2
36	59	rarrays_251485014237_S01_GE2-v5_95_Feb07_1_2.txt	Mahdad Noursadeghi	2007-03-27	D6_MDM				HIV-1_BaL	7 days	rMN51_BaL	R	2
36	60	garrays_251485014237_S01_GE2-v5_95_Feb07_1_2.txt	Mahdad Noursadeghi	2007-03-27	Stratagen Std Ref							G	2
37	61	rarrays_251485014237_S01_GE2-v5_95_Feb07_1_3.txt	Mahdad Noursadeghi	2007-03-27	D6_MDM					7 days	rMN57_NoHIV	R	2
37	62	garrays_251485014237_S01_GE2-v5_95_Feb07_1_3.txt	Mahdad Noursadeghi	2007-03-27	Stratagen Std Ref							G	2
38	63	rarrays_251485014237_S01_GE2-v5_95_Feb07_1_4.txt	Mahdad Noursadeghi	2007-03-27	D6_MDM				HIV-1_BaL	7 days	rMN57_BaL	R	2
38	64	garrays_251485014237_S01_GE2-v5_95_Feb07_1_4.txt	Mahdad Noursadeghi	2007-03-27	Stratagen Std Ref							G	2
39	65	rarrays_251485014238_S01_GE2-v5_95_Feb07_1_1.txt	Mahdad Noursadeghi	2007-03-29	D6_MDM				HIV-1_NL4-3	7 days	rMN51_NL4-3	R	2
39	66	garrays_251485014238_S01_GE2-v5_95_Feb07_1_1.txt	Mahdad Noursadeghi	2007-03-29	Stratagen Std Ref							G	2
40	67	rarrays_251485014238_S01_GE2-v5_95_Feb07_1_2.txt	Mahdad Noursadeghi	2007-03-29	D6_MDM				HIV-1_NL4-4	7 days	rMN52_NL4-3	R	2
40	68	garrays_251485014238_S01_GE2-v5_95_Feb07_1_2.txt	Mahdad Noursadeghi	2007-03-29	Stratagen Std Ref							G	2
41	69	rarrays_251485014238_S01_GE2-v5_95_Feb07_1_3.txt	Mahdad Noursadeghi	2007-03-29	D6_MDM				HIV-1_NL4-5	7 days	rMN54_NL4-3	R	2
41	70	garrays_251485014238_S01_GE2-v5_95_Feb07_1_3.txt	Mahdad Noursadeghi	2007-03-29	Stratagen Std Ref							G	2
42	71	rarrays_251485014238_S01_GE2-v5_95_Feb07_1_4.txt	Mahdad Noursadeghi	2007-03-29	D6_MDM				HIV-1_NL4-6	7 days	rMN57_NL4-3	R	2
42	72	garrays_251485014238_S01_GE2-v5_95_Feb07_1_4.txt	Mahdad Noursadeghi	2007-03-29	Stratagen Std Ref							G	2
43	73	rarrays_251485014239_S01_GE2-v5_95_Feb07_1_1.txt	Jhen Tsang	2007-09-21	D6_MDM				LPS	3 hours	rJT47_NoHIV_3hLPS	R	2
43	74	garrays_251485014239_S01_GE2-v5_95_Feb07_1_1.txt	Jhen Tsang	2007-09-21	Stratagen Std Ref							G	2
44	75	rarrays_251485014239_S01_GE2-v5_95_Feb07_1_2.txt	Jhen Tsang	2007-09-21	D6_MDM				LPS	24 hours	rJT47_NoHIV_24hLPS	R	2
44	76	garrays_251485014239_S01_GE2-v5_95_Feb07_1_2.txt	Jhen Tsang	2007-09-21	Stratagen Std Ref							G	2
45	77	rarrays_251485014239_S01_GE2-v5_95_Feb07_1_3.txt	Jhen Tsang	2007-09-21	D6_MDM	7D_HIV-1_BaL			LPS	3 hours	rJT47_BaL_3hLPS	R	2
45	78	garrays_251485014239_S01_GE2-v5_95_Feb07_1_3.txt	Jhen Tsang	2007-09-21	Stratagen Std Ref							G	2
46	79	rarrays_251485014239_S01_GE2-v5_95_Feb07_1_4.txt	Jhen Tsang	2007-09-21	D6_MDM	7D_HIV-1_BaL			LPS	24 hours	rJT47_BaL_24hLPS	R	2
46	80	garrays_251485014239_S01_GE2-v5_95_Feb07_1_4.txt	Jhen Tsang	2007-09-21	Stratagen Std Ref							G	2
47	81	rarrays_251485014240_S01_GE2-v5_95_Feb07_1_3.txt	Jhen Tsang	2007-09-26	D6_MDM	7D_HIV-1_BaL			LPS	3 hours	rJT52_BaL_3hLPS	R	2
47	82	garrays_251485014240_S01_GE2-v5_95_Feb07_1_3.txt	Jhen Tsang	2007-09-26	Stratagen Std Ref							G	2
48	83	rarrays_251485021606_S01_GE2-v5_95_Feb07_1_1.txt	Jhen Tsang	2007-09-27	D6_MDM				LPS	3 hours	rJT52_NoHIV_3hLPS	R	2
48	84	garrays_251485021606_S01_GE2-v5_95_Feb07_1_1.txt	Jhen Tsang	2007-09-27	Stratagen Std Ref							G	2
49	85	rarrays_251485021606_S01_GE2-v5_95_Feb07_1_2.txt	Jhen Tsang	2007-09-27	D6_MDM				LPS	24 hours	rJT52_NoHIV_24hLPS	R	2
49	86	garrays_251485021606_S01_GE2-v5_95_Feb07_1_2.txt	Jhen Tsang	2007-09-27	Stratagen Std Ref							G	2
50	87	rarrays_251485021606_S01_GE2-v5_95_Feb07_1_4.txt	Jhen Tsang	2007-09-27	D6_MDM	7D_HIV-1_BaL			LPS	24 hours	rJT52_BaL_24hLPS	R	2
50	88	garrays_251485021606_S01_GE2-v5_95_Feb07_1_4.txt	Jhen Tsang	2007-09-27	Stratagen Std Ref							G	2
51	89	rarrays_251485021607_S01_GE2-v5_95_Feb07_1_1.txt	Jhen Tsang	2007-09-29	D6_MDM				LPS	3 hours	rJT54_NoHIV_3hLPS	R	2
51	90	garrays_251485021607_S01_GE2-v5_95_Feb07_1_1.txt	Jhen Tsang	2007-09-29	Stratagen Std Ref							G	2
52	91	rarrays_251485021607_S01_GE2-v5_95_Feb07_1_2.txt	Jhen Tsang	2007-09-29	D6_MDM				LPS	24 hours	rJT54_NoHIV_24hLPS	R	2
52	92	garrays_251485021607_S01_GE2-v5_95_Feb07_1_2.txt	Jhen Tsang	2007-09-29	Stratagen Std Ref							G	2
53	93	rarrays_251485021607_S01_GE2-v5_95_Feb07_1_3.txt	Jhen Tsang	2007-09-29	D6_MDM	7D_HIV-1_BaL			LPS	3 hours	rJT54_BaL_3hLPS	R	2
53	94	garrays_251485021607_S01_GE2-v5_95_Feb07_1_3.txt	Jhen Tsang	2007-09-29	Stratagen Std Ref							G	2
54	95	rarrays_251485021607_S01_GE2-v5_95_Feb07_1_4.txt	Jhen Tsang	2007-09-29	D6_MDM	7D_HIV-1_BaL			LPS	24 hours	rJT54_BaL_24hLPS	R	2
54	96	garrays_251485021607_S01_GE2-v5_95_Feb07_1_4.txt	Jhen Tsang	2007-09-29	Stratagen Std Ref							G	2
55	97	rarrays_251485021577_S01_GE2-v5_95_Feb07_1_1.txt	Jhen Tsang	2007-12-07	D6_MDM				HIV-1_BaL	7 days	rJT86_BaL_7D	R	2
55	98	garrays_251485021577_S01_GE2-v5_95_Feb07_1_1.txt	Jhen Tsang	2007-12-07	Stratagen Std Ref							G	2
56	99	rarrays_251485021577_S01_GE2-v5_95_Feb07_1_2.txt	Jhen Tsang	2007-12-07	D6_MDM				HIV-1_BaL	24 hours	rJT86_BaL_24h	R	2
56	100	garrays_251485021577_S01_GE2-v5_95_Feb07_1_2.txt	Jhen Tsang	2007-12-07	Stratagen Std Ref							G	2
57	101	rarrays_251485021577_S01_GE2-v5_95_Feb07_1_3.txt	Jhen Tsang	2007-12-07	D6_MDM				HIV-1_BaL	24 hours	rJT87_BaL_24h	R	2
57	102	garrays_251485021577_S01_GE2-v5_95_Feb07_1_3.txt	Jhen Tsang	2007-12-07	Stratagen Std Ref							G	2
58	103	rarrays_251485021577_S01_GE2-v5_95_Feb07_1_4.txt	Jhen Tsang	2007-12-07	D6_MDM				HIV-1_BaL	24 hours	rJT93_BaL_24h	R	2
58	104	garrays_251485021577_S01_GE2-v5_95_Feb07_1_4.txt	Jhen Tsang	2007-12-07	Stratagen Std Ref							G	2
59	105	rarrays_251485021588_S01_GE2-v5_95_Feb07_1_1.txt	Jhen Tsang	2007-12-07	D6_MDM					7 days	rJT86_NoHIV_7D	R	2
59	106	garrays_251485021588_S01_GE2-v5_95_Feb07_1_1.txt	Jhen Tsang	2007-12-07	Stratagen Std Ref							G	2
60	107	rarrays_251485021588_S01_GE2-v5_95_Feb07_1_2.txt	Jhen Tsang	2007-12-07	D6_MDM					24 hours	rJT86_NoHIV_24h	R	2
60	108	garrays_251485021588_S01_GE2-v5_95_Feb07_1_2.txt	Jhen Tsang	2007-12-07	Stratagen Std Ref							G	2
61	109	rarrays_251485021588_S01_GE2-v5_95_Feb07_1_3.txt	Jhen Tsang	2007-12-07	D6_MDM					24 hours	rJT87_NoHIV_24h	R	2
61	110	garrays_251485021588_S01_GE2-v5_95_Feb07_1_3.txt	Jhen Tsang	2007-12-07	Stratagen Std Ref							G	2
62	111	rarrays_251485021588_S01_GE2-v5_95_Feb07_1_4.txt	Jhen Tsang	2007-12-07	D6_MDM					24 hours	rJT93_NoHIV_24h	R	2
62	112	garrays_251485021588_S01_GE2-v5_95_Feb07_1_4.txt	Jhen Tsang	2007-12-07	Stratagen Std Ref							G	2
63	113	rarrays_251485021578_S01_GE2-v5_95_Feb07_1_1.txt	Jhen Tsang	2008-08-14	D6_MDM					4 hours	rMN98_NoHIV_unstim	R	2
63	114	garrays_251485021578_S01_GE2-v5_95_Feb07_1_1.txt	Jhen Tsang	2008-08-14	Stratagen Std Ref							G	2
64	115	rarrays_251485021578_S01_GE2-v5_95_Feb07_1_2.txt	Jhen Tsang	2008-08-14	D6_MDM				IFNb	4 hours	rMN98_NoHIV_4hIFNb	R	2
64	116	garrays_251485021578_S01_GE2-v5_95_Feb07_1_2.txt	Jhen Tsang	2008-08-14	Stratagen Std Ref							G	2
65	117	rarrays_251485021578_S01_GE2-v5_95_Feb07_1_3.txt	Jhen Tsang	2008-08-14	D6_MDM				IFNg	4 hours	rMN98_NoHIV_4hIFNg	R	2
65	118	garrays_251485021578_S01_GE2-v5_95_Feb07_1_3.txt	Jhen Tsang	2008-08-14	Stratagen Std Ref							G	2
66	121	rarrays_251485021579_S01_GE2-v5_95_Feb07_1_1.txt	Jhen Tsang	2008-08-14	D6_MDM					4 hours	rMN99_NoHIV_unstim	R	2
66	122	garrays_251485021579_S01_GE2-v5_95_Feb07_1_1.txt	Jhen Tsang	2008-08-14	Stratagen Std Ref							G	2
67	123	rarrays_251485021579_S01_GE2-v5_95_Feb07_1_2.txt	Jhen Tsang	2008-08-14	D6_MDM				IFNb	4 hours	rMN99_NoHIV_4hIFNb	R	2
67	124	garrays_251485021579_S01_GE2-v5_95_Feb07_1_2.txt	Jhen Tsang	2008-08-14	Stratagen Std Ref							G	2
68	125	rarrays_251485021579_S01_GE2-v5_95_Feb07_1_3.txt	Jhen Tsang	2008-08-14	D6_MDM				IFNg	4 hours	rMN99_NoHIV_4hIFNg	R	2
68	126	garrays_251485021579_S01_GE2-v5_95_Feb07_1_3.txt	Jhen Tsang	2008-08-14	Stratagen Std Ref							G	2
69	129	rarrays_251485021580_S01_GE2-v5_95_Feb07_1_1.txt	Jhen Tsang	2008-08-15	D6_MDM					4 hours	rMN100_NoHIV_unstim	R	2
69	130	garrays_251485021580_S01_GE2-v5_95_Feb07_1_1.txt	Jhen Tsang	2008-08-15	Stratagen Std Ref							G	2
70	131	rarrays_251485021580_S01_GE2-v5_95_Feb07_1_2.txt	Jhen Tsang	2008-08-15	D6_MDM				IFNb	4 hours	rMN100_NoHIV_4hIFNb	R	2
70	132	garrays_251485021580_S01_GE2-v5_95_Feb07_1_2.txt	Jhen Tsang	2008-08-15	Stratagen Std Ref							G	2
71	133	rarrays_251485021580_S01_GE2-v5_95_Feb07_1_3.txt	Jhen Tsang	2008-08-15	D6_MDM				IFNg	4 hours	rMN100_NoHIV_4hIFNg	R	2
71	134	garrays_251485021580_S01_GE2-v5_95_Feb07_1_3.txt	Jhen Tsang	2008-08-15	Stratagen Std Ref							G	2
72	137	rarrays_251485021581_S01_GE2-v5_95_Feb07_1_1.txt	Jhen Tsang	2008-08-15	D4_MDDC					4 hours	JT116_unstim	R	2
72	138	garrays_251485021581_S01_GE2-v5_95_Feb07_1_1.txt	Jhen Tsang	2008-08-15	Stratagen Std Ref							G	2
73	139	rarrays_251485021581_S01_GE2-v5_95_Feb07_1_2.txt	Jhen Tsang	2008-08-15	D4_MDDC				IFNg	4 hours	JT114_4hIFNg	R	2
73	140	garrays_251485021581_S01_GE2-v5_95_Feb07_1_2.txt	Jhen Tsang	2008-08-15	Stratagen Std Ref							G	2
74	141	rarrays_251485021581_S01_GE2-v5_95_Feb07_1_3.txt	Jhen Tsang	2008-08-15	D4_MDDC					4 hours	JT116_unstim	R	2
74	142	garrays_251485021581_S01_GE2-v5_95_Feb07_1_3.txt	Jhen Tsang	2008-08-15	Stratagen Std Ref							G	2
75	143	rarrays_251485021581_S01_GE2-v5_95_Feb07_1_4.txt	Jhen Tsang	2008-08-15	D4_MDDC				IFNg	4 hours	JT116_4hIFNg	R	2
75	144	garrays_251485021581_S01_GE2-v5_95_Feb07_1_4.txt	Jhen Tsang	2008-08-15	Stratagen Std Ref							G	2
76	145	rarrays_251239137556_S01_GE2-v4_95_Feb07.txt	Jhen Tsang	2008-08-20	D4_MDDC					4 hours	JT117_unstim	R	2
76	146	garrays_251239137556_S01_GE2-v4_95_Feb07.txt	Jhen Tsang	2008-08-20	Stratagen Std Ref							G	2
77	147	rarrays_251239137557_S01_GE2-v4_95_Feb07.txt	Jhen Tsang	2008-08-20	D4_MDDC				IFNg	4 hours	JT117_4hIFNg	R	2
77	148	garrays_251239137557_S01_GE2-v4_95_Feb07.txt	Jhen Tsang	2008-08-20	Stratagen Std Ref							G	2
78	220	rarrays_251485036279_S01_GE2-v5_95_Feb07_1_1.txt	Jhen Tsang	2009-01-09	MDM					3 hours	JT47 (stored red label)	r	1
79	221	rarrays_251485036279_S01_GE2-v5_95_Feb07_1_2.txt	Jhen Tsang	2009-01-09	MDM					24 hours	JT47 (stored red label)	r	1
80	222	garrays_251485036279_S01_GE2-v5_95_Feb07_1_3.txt	Jhen Tsang	2009-01-09	MDM					3 hours	JT47 (new green label)	g	1
81	223	garrays_251485036279_S01_GE2-v5_95_Feb07_1_4.txt	Jhen Tsang	2009-01-09	MDM					24 hours	JT47 (new green label)	g	1
82	183	gUS45102835_251485036300_S01_GE2-v5_95_Feb07_1_1.txt	Jane Rasaiyaah	2009-03-03	M3DC					4 hours	M1	G	1
83	184	gUS45102835_251485036300_S01_GE2-v5_95_Feb07_1_2.txt	Jane Rasaiyaah	2009-03-03	M3DC				IFNG	4 hours	M1	G	1
84	185	gUS45102835_251485036300_S01_GE2-v5_95_Feb07_1_3.txt	Jane Rasaiyaah	2009-03-03	M3DC				LPS	4 hours	M1	G	1
85	186	gUS45102835_251485036300_S01_GE2-v5_95_Feb07_1_4.txt	Jane Rasaiyaah	2009-03-03	M3DC				IFNG_LPS	4 hours	M1	G	1
86	187	gUS45102835_251485036301_S01_GE2-v5_95_Feb07_1_1.txt	Jane Rasaiyaah	2009-03-03	M3DC					4 hours	M2	G	1
87	188	gUS45102835_251485036301_S01_GE2-v5_95_Feb07_1_2.txt	Jane Rasaiyaah	2009-03-03	M3DC				IFNG	4 hours	M2	G	1
88	189	gUS45102835_251485036301_S01_GE2-v5_95_Feb07_1_3.txt	Jane Rasaiyaah	2009-03-03	M3DC				LPS	4 hours	M2	G	1
89	190	gUS45102835_251485036301_S01_GE2-v5_95_Feb07_1_4.txt	Jane Rasaiyaah	2009-03-03	M3DC				IFNG_LPS	4 hours	M2	G	1
90	191	gUS45102835_251485036303_S01_GE2-v5_95_Feb07_1_1.txt	Jane Rasaiyaah	2009-03-03	M3DC					4 hours	M3	G	1
91	192	gUS45102835_251485036303_S01_GE2-v5_95_Feb07_1_2.txt	Jane Rasaiyaah	2009-03-03	M3DC				IFNG	4 hours	M3	G	1
92	193	gUS45102835_251485036303_S01_GE2-v5_95_Feb07_1_3.txt	Jane Rasaiyaah	2009-03-03	M3DC				LPS	4 hours	M3	G	1
93	194	gUS45102835_251485036303_S01_GE2-v5_95_Feb07_1_4.txt	Jane Rasaiyaah	2009-03-03	M3DC				IFNG_LPS	4 hours	M3	G	1
94	279	rUS45102835_251239137572_S01_GE2-v4_95_Feb07.txt	Benny Chain	2008-05-06	Arabidopsis							R	2
95	280	rUS45102835_251239137573_S01_GE2-v4_95_Feb07.txt	Benny Chain	2008-05-06	Arabidopsis							R	2
96	281	rUS45102835_251239137574_S01_GE2-v4_95_Feb07.txt	Benny Chain	2008-05-06	Arabidopsis							R	2
97	282	gUS45102835_251239137572_S01_GE2-v4_95_Feb07.txt	Benny Chain	2008-05-06	Stratagene Std Ref							G	2
98	283	gUS45102835_251239137573_S01_GE2-v4_95_Feb07.txt	Benny Chain	2008-05-06	Stratagene Std Ref							G	2
99	284	gUS45102835_251239137574_S01_GE2-v4_95_Feb07.txt	Benny Chain	2008-05-06	Stratagene Std Ref							G	2
* MDDC Monocyte derived dendritic cell; MDM monocyte derived macrophage; M3DC Mutz3 derived dendritic cell
